# Supplementary material for: Simulation dataset of annual crop growth, GHG emission and SOC stock dynamics under current and projected climate conditions for major crops with current and reduced fertiliser inputs in Southwest, England
Source: Data Brief. 2024 Jun 7;55:110574. doi: 10.1016/j.dib.2024.110574 (PMC11233895; doi:10.1016/j.dib.2024.110574)
Supplement: Supplementary file 1 [file mmc1.zip]

Archive with 1 entries (1 files):
- SPACSYS_X.bas
