# Supplementary material for: Simulation dataset of annual crop growth, GHG emission and SOC stock dynamics under current and projected climate conditions for major crops with current and reduced fertiliser inputs in Southwest, England
Source: Data Brief. 2024 Jun 7;55:110574. doi: 10.1016/j.dib.2024.110574 (PMC11233895; doi:10.1016/j.dib.2024.110574)
Supplement: Supplementary file 1 [file mmc1.zip › SPACSYS_X.bas]

Attribute VB_Name = "SPACSYS_X"
'Reference required: Microsoft ActiveX Data Object library; Microsoft ActiveX Data Recordset Object
Option Base 1
Option Explicit
Sub SqlExtract_batch_share()
'extract data from SQL server
Dim db As String, tbl As String, fields As String, i As Integer, splitstrs() As String, tagstr As String
Dim optionStr As String, outrng As Range, tablesLst As Collection, field_count As Integer, j As Integer
Dim tmpstr As String, filterstr As String, Tcount As Integer

tagstr = "xysz"

'Please specify part of substring which is to be used for selecting the tables.
'Only tables with names contain the specificed string are to be processed

'optionStr = "carboninplant"
'optionStr = "carboninsoil"
'optionStr = "nitrogeninsoil"
optionStr = "carboninplant"

'Please specify the database name
db = "work_upper_taw_virtual_fields"

' Please specify the targeted crop
filterstr = "winter_OSR"
'filterstr = "winter_wheat"
'filterstr = "maize"
'filterstr = "winter_barley"
'filterstr = "spring_barley"
'filterstr = "permanent"

'Set outrng = Application.InputBox("Please specify the first output cell", Type:=8)
Set outrng = Range("A1")

'specify the fields to be extracted
fields = "[date_time],[economic_organ_dry_matter],[leaf_dry_matter],[stem_dry_matter],[root_dry_matter], [harvested_economic_organ_DM]"
'fields = "[date_time],[N2O_emission]"
'fields = "[date_time],[CH4_emission]"

splitstrs = Split(fields, ",")
field_count = UBound(splitstrs, 1) + 1

'get list of tables to be processed
Set tablesLst = ListTablesx(db, optionStr)

If tablesLst.Count = 0 Then
MsgBox "No table has been selected", vbCritical
Exit Sub
End If

Tcount = 0

'loop through the tables
Application.ScreenUpdating = False
For i = 1 To tablesLst.Count
'write table name
tmpstr = tablesLst("x" & CStr(i))

If Find_Exact_substr(tmpstr, optionStr, "_") And InStr(1, tmpstr, filterstr) > 0 Then
    Tcount = Tcount + 1
    outrng.Offset(0, (Tcount - 1) * (field_count + 1)).Value = tagstr
    outrng.Offset(0, (Tcount - 1) * (field_count + 1) + 1).Value = tmpstr
    For j = 0 To field_count - 1
        outrng.Offset(1, (Tcount - 1) * (field_count + 1) + j).Value = splitstrs(j)
    Next j
'write field values
    Call GetData_from_SQLServerDatabase_with_VBA_Excel(db, tmpstr, fields, outrng.Offset(2, (Tcount - 1) * (field_count + 1)))
End If
Next i
ActiveSheet.Name = filterstr
'Sheets.Add
Application.ScreenUpdating = True
End Sub
Sub SqlExtract_batch2_share()
'extract data from SQL server where extracted fields were dynamically constructed
' this routine extracts results from multiple layers
Dim db As String, tbl As String, fields As String, i As Integer, splitstrs() As String, tagstr As String
Dim optionStr As String, outrng As Range, tablesLst As Collection, field_count As Integer, j As Integer
Dim tmpstr As String, filterstr As String, Tcount As Integer, searchStr As String
tagstr = "xysz"

'Please specify part of substring which is to be used for selecting the tables.
'Only tables with names contain the specificed string are to be processed

'optionStr = "carboninsoil"  'table
'optionStr = "nitrogeninsoil"
'optionStr = "carboninplant"
optionStr = "waterinsoil"
db = "work_upper_taw_virtual_fields"

'Please specify the substring of multi-layer field name without layer number

searchStr = "NO3_leach_to_tiles_"
searchStr = "humus_release_"
searchStr = "water_content_in_layer_"

' Please specify the targeted crop
'filterstr = "permanent"
'filterstr = "winter_OSR"
'filterstr = "winter_wheat"
'filterstr = "maize"
'filterstr = "winter_barley"
'filterstr = "spring_barley"


'Set outrng = Application.InputBox("Please specify the first output cell", Type:=8)
Set outrng = Range("A1")


'get list of tables to be processed
Set tablesLst = ListTablesx(db, optionStr)
If tablesLst.Count = 0 Then
MsgBox "No table has been selected", vbCritical
Exit Sub
Else
'MsgBox tablesLst.count
End If

Tcount = 0

'loop through the tables
Application.ScreenUpdating = False
For i = 1 To tablesLst.Count
tmpstr = tablesLst("x" & CStr(i))
If Find_Exact_substr(tmpstr, optionStr, "_") And InStr(1, tmpstr, filterstr) > 0 Then
    fields = Create_SQLstr(db, tmpstr, searchStr)
    splitstrs = Split(fields, ",")
    field_count = UBound(splitstrs, 1) + 1
    outrng.Offset(0, Tcount).Value = tagstr
    outrng.Offset(0, Tcount + 1).Value = tmpstr
    'write field_name
    For j = 0 To field_count - 1
        outrng.Offset(1, Tcount + j).Value = splitstrs(j)
    Next j
    'write field values
    Call GetData_from_SQLServerDatabase_with_VBA_Excel(db, tmpstr, fields, outrng.Offset(2, Tcount))
    Tcount = Tcount + field_count + 1
    'Exit Sub
End If
Next i
ActiveSheet.Name = filterstr
Sheets.Add
Application.ScreenUpdating = True
End Sub
Private Function ListTablesx(database_name As String, substr As String) As Collection
' list tables in the specified database and contain specified substring to filter out the tables
Dim conn As ADODB.connection
Dim rs As ADODB.Recordset, i As Integer, server_name As String
Dim lsttables As Collection, tmpstr As String
Set lsttables = New Collection
server_name = "spacsys\work"
    Set conn = New ADODB.connection
    With conn
     .ConnectionString = "Provider=SQLOLEDB;Server=" & server_name & _
        ";database=" & database_name & ";Integrated Security=SSPI;"
    .ConnectionTimeout = 30
    .Open
    End With
    
    Set rs = conn.OpenSchema(adSchemaTables, _
        Array(Empty, Empty, Empty, "Table"))
        i = 1
    Do While Not rs.EOF
        tmpstr = rs!table_name
        If InStr(1, tmpstr, substr) Or substr = "*" Then
        lsttables.Add tmpstr, "x" & CStr(i)
        i = i + 1
        End If
        
        rs.MoveNext
    Loop

    rs.Close
    conn.Close
 Set ListTablesx = lsttables
End Function
Public Sub GetData_from_SQLServerDatabase_with_VBA_Excel(database_name As String, table_name As String, field_name As String, outrng As Range)
' extract data from sql server to Excel using windows authentication

Dim connection As ADODB.connection, server_name As String
Set connection = New ADODB.connection

' please specify the server name
server_name = "spacsys\work"   '

With connection
    .ConnectionString = "Provider=SQLOLEDB;Server=" & server_name & _
        ";database=" & database_name & ";Integrated Security=SSPI;"
    .ConnectionTimeout = 30
    .Open
End With

Dim sqlQuery As String

sqlQuery = "Select " & field_name & " from [" & database_name & "].[dbo]." & table_name

Dim rsSql As New ADODB.Recordset

rsSql.CursorLocation = adUseClient
rsSql.Open sqlQuery, connection, adOpenForwardOnly
outrng.CopyFromRecordset rsSql
rsSql.Close
End Sub
